# Supplementary material for: Predictors of the Third (Booster) Dose of COVID-19 Vaccine Intention among the Healthcare Workers in Saudi Arabia: An Online Cross-Sectional Survey
Source: Vaccines (Basel). 2022 Jun 21;10(7):987. doi: 10.3390/vaccines10070987 (PMC9317226; doi:10.3390/vaccines10070987)
Supplement: Supplementary file 1 [file vaccines-10-00987-s001.zip]

Archive with 1 entries (1 files):
- vaccines-1761752-supplementary.pdf
